# Supplementary material for: Enhancement of methane production from 1‐hexadecene by additional electron donors
Source: Microb Biotechnol. 2017 Dec 7;11(4):657–66. doi: 10.1111/1751-7915.12886 (PMC6011941; doi:10.1111/1751-7915.12886)
Supplement: Supplementary file 2 [file MBT2-11-657-s002.xlsx]

## Sheet: Table S2
Table S2
Microbial composition until the species level of non-stimulated and stimulated 1-hexadecene-degrading cultures. Variation in color intensity reflects the relative abundance of microbial groups, from light color, less abundant, to dark color, more abundant.
							Relative abundance in the microbial community (%) *
Taxonomic classification								Before stimulation	After stimulation with yeast extract		After stimulation with lactate		After extended stimulation with yeast extract
	Phylum	Class	Order	Family	Genus	Species	Inoculum	He(4)	He-WOY(7)-a	He-WOY(7)-b	He-WOL(7)-a	He-WOL(7)-b	He-WOY(10)-a	He-WOY(10)-b
Bacteria	Proteobacteria	Alphaproteobacteria	Caulobacterales	Caulobacteraceae	Asticcacaulis	Asticcacaulis excentricus	0.754795	0.0218436	0	0	0	0	0	0
Bacteria	Proteobacteria	Alphaproteobacteria	Rhizobiales	Hyphomicrobiaceae	Pedomicrobium	Pedomicrobium sp	0	0.251201	0	0	0	0	0	0
Bacteria	Proteobacteria	Alphaproteobacteria	Rhizobiales	Methylobacteriaceae	Methylobacterium	Methylobacterium sp	0.77557	0	0	0	0	0	0	0
Bacteria	Proteobacteria	Alphaproteobacteria	Sphingomonadales	Sphingomonadaceae	Novosphingobium	Novosphingobium sp	0.173118	0	0	0	0	0	0	0
Bacteria	Proteobacteria	Betaproteobacteria	Burkholderiales	Comamonadaceae	Acidovorax	Acidovorax sp	0.0623226	0	0	0	0	0	0	0
Bacteria	Proteobacteria	Betaproteobacteria	Burkholderiales	Comamonadaceae	Pelomonas	Pelomonas sp	0.24929	0	0	0	0	0	0	0
Bacteria	Proteobacteria	Betaproteobacteria	Burkholderiales	Comamonadaceae	Simplicispira	Simplicispira sp	0	0	0	0	0.00403226	0.00317329	0	0
Bacteria	Proteobacteria	Betaproteobacteria	Burkholderiales	Comamonadaceae	Delftia	Delftia sp	0	0	0	0	0	0	0	0.0316656
Bacteria	Proteobacteria	Betaproteobacteria	Burkholderiales	Oxalobacteraceae	Telluria	Telluria sp	0.0346236	0	0	0	0	0	0	0
Bacteria	Proteobacteria	Betaproteobacteria	Burkholderiales	Burkholderiaceae	Burkholderia	Burkholderia sp	0	0	0	0.00318583	0	0	0	0
Bacteria	Proteobacteria	Betaproteobacteria	Burkholderiales	Burkholderiaceae	Cupriavidus	Cupriavidus sp	0	0	0	0	0.00806452	0	0	0
Bacteria	Proteobacteria	Betaproteobacteria	Burkholderiales	Burkholderiaceae	Ralstonia	Ralstonia sp	0	0	0	0	0.0282258	0	0	0
Bacteria	Proteobacteria	Betaproteobacteria	Neisseriales	Chromobacteriaceae	Microvirgula	Microvirgula aerodenitrificans	0.00692473	0	0	0	0	0	0	0
Bacteria	Proteobacteria	Deltaproteobacteria	Bdellovibrionales	Bdellovibrionaceae	Bdellovibrio	Bdellovibrio sp	0.0415484	0	0	0	0	0	0	0
Bacteria	Proteobacteria	Deltaproteobacteria	Desulfobacterales	Unclassified	Unclassified	Unclassified	0.311613	0	0	0	0	0	0	0
Bacteria	Proteobacteria	Deltaproteobacteria	Desulfobacterales	Desulfobacteraceae	Desulfofaba	Desulfofaba sp	0	0	0	0.799643	0	0	0.0605098	0.166244
Bacteria	Proteobacteria	Deltaproteobacteria	Desulfovibrionales	Desulfomicrobiaceae	Desulfomicrobium	Desulfomicrobium sp	0	0.0218436	0	0	0	0	0	0
Bacteria	Proteobacteria	Deltaproteobacteria	Desulfovibrionales	Desulfovibrionaceae	Desulfovibrio	Desulfovibrio sp	1.49574	0.0327654	0	0.00637166	0.0685484	0.076159	0.0529461	0.672894
Bacteria	Proteobacteria	Deltaproteobacteria	Desulfuromonadales	Geobacteraceae	Geobacter	Geobacter sp	0	0.0764526	0.0083605	0	0.0645161	0.0190398	0	0
Bacteria	Proteobacteria	Deltaproteobacteria	Desulfuromonadales	Unclassified	Unclassified	Unclassified	0	0.0109218	0	0	0	0	0	0
Bacteria	Proteobacteria	Deltaproteobacteria	Desulfuromonadales	Desulfuromonadaceae	Desulfuromonas	Desulfuromonas sp	0	0	0	0	0	0.00634659	0	0
Bacteria	Proteobacteria	Deltaproteobacteria	Desulfuromonadales	Pelobacteraceae	Pelobacter	Pelobacter sp	0	0	0	0	0.0201613	0	0.0378186	0.0474984
Bacteria	Proteobacteria	Deltaproteobacteria	Syntrophobacterales	Syntrophaceae	Desulfomonile	Desulfomonile sp	0	0.0873744	0.447287	0	0.137097	0.0380795	0	0.0554148
Bacteria	Proteobacteria	Deltaproteobacteria	Syntrophobacterales	Syntrophaceae	Smithella	Smithella sp	3.39312	0	0	0	0	0	0	0
Bacteria	Proteobacteria	Deltaproteobacteria	Syntrophobacterales	Syntrophaceae	Syntrophus	Syntrophus sp	0	0.0218436	1.62612	0.500175	0.78629	0.488687	4.0239	8.24889
Bacteria	Proteobacteria	Deltaproteobacteria	Syntrophobacterales	Syntrophaceae	Unclassified	Unclassified	0	0	1.04924	1.09274	4.125	0.555326	0	0
Bacteria	Proteobacteria	Deltaproteobacteria	Syntrophobacterales	Syntrophobacteraceae	Syntrophobacter	Syntrophobacter sp	0	0.30581	0.0376223	0.0254866	0.0766129	0.0158665	0.0983284	0.467068
Bacteria	Proteobacteria	Deltaproteobacteria	Syntrophobacterales	Syntrophorhabdaceae	Syntrophorhabdus	Syntrophorhabdus aromaticivorans	0.242365	0	0	0	0	0	0	0
Bacteria	Proteobacteria	Deltaproteobacteria	Syntrophobacterales	Syntrophorhabdaceae	Syntrophorhabdus	Syntrophorhabdus sp	0.727096	0	0.0794248	0.293096	0.346774	0.139625	0.529461	0.807473
Bacteria	Proteobacteria	Deltaproteobacteria	Syntrophobacterales	Unclassified	Unclassified	Unclassified	0.076172	0.0655308	0	0	0	0	0	0
Bacteria	Proteobacteria	Deltaproteobacteria	Syntrophobacterales	Unclassified	Unclassified	Unclassified	0	0	0.100326	0.19115	0.318548	0.0888522	0	0
Bacteria	Proteobacteria	Deltaproteobacteria	Syntrophobacterales	Unclassified	Unclassified	Unclassified	0	0	0	0	0	0	0.416005	0.158328
Bacteria	Proteobacteria	Deltaproteobacteria	Unclassified	Unclassified	Unclassified	Unclassified	0	0.0109218	0	0	0	0	0	0
Bacteria	Proteobacteria	Deltaproteobacteria	Unclassified	Unclassified	Unclassified	Unclassified	0	0	0.016721	0.0223008	0.0120968	0.00634659	0	0
Bacteria	Proteobacteria	Deltaproteobacteria	Unclassified	Unclassified	Unclassified	Unclassified	0	0	0	0	0	0	0.0378186	0.0079164
Bacteria	Proteobacteria	Gammaproteobacteria	Chromatiales	Chromatiaceae	Rheinheimera	Rheinheimera sp	0.837892	0	0	0	0	0	0	0
Bacteria	Proteobacteria	Gammaproteobacteria	Xanthomonadales	Xanthomonadaceae	Stenotrophomonas	Stenotrophomonas sp	0.138495	0	0	0	0	0	0	0
Bacteria	Proteobacteria	Gammaproteobacteria	Enterobacteriales	Enterobacteriaceae	Pantoea	Pantoea sp	0	0	0	0	0.0120968	0.00317329	0	0
Bacteria	Proteobacteria	Gammaproteobacteria	Vibrionales	Vibrionaceae	Vibrio	Vibrio sp	0	0	0	0.00637166	0	0	0	0
Bacteria	Proteobacteria	Gammaproteobacteria	Xanthomonadales	Xanthomonadaceae	Stenotrophomonas	Stenotrophomonas sp	0	0	0	0	0	0.00317329	0	0
Bacteria	Proteobacteria	Gammaproteobacteria	Pseudomonadales	Moraxellaceae	Acinetobacter	Acinetobacter sp	0	0	0	0	0	0	0	0.0712476
Bacteria	Proteobacteria	Gammaproteobacteria	Pseudomonadales	Pseudomonadaceae	Pseudomonas	Pseudomonas sp	0	0	0	0	0	0	0	0.150412
Bacteria	Proteobacteria	Gammaproteobacteria	Pseudomonadales	Moraxellaceae	Psychrobacter	Psychrobacter sp	0	0.30581	0	0	0	0	0	0
Bacteria	Proteobacteria	Gammaproteobacteria	Pseudomonadales	Pseudomonadaceae	Pseudomonas	Pseudomonas sp	0	0	0	0	0.00403226	0	0	0
Bacteria	Proteobacteria	Unclassified	Unclassified	Unclassified	Unclassified	Unclassified	0	0.185671	0	0	0	0	0	0
Bacteria	Proteobacteria	Unclassified	Unclassified	Unclassified	Unclassified	Unclassified	0	0	0.0209013	0.0637166	0.0604839	0.0571193	0	0
Bacteria	Proteobacteria	Unclassified	Unclassified	Unclassified	Unclassified	Unclassified	0	0	0	0	0	0	0.582407	1.24288
Bacteria	Firmicutes	Bacilli	Bacillales	Staphylococcaceae	Staphylococcus	Staphylococcus sp	2.41673	0	0	0	0.00806452	0	0	0.079164
Bacteria	Firmicutes	Bacilli	Lactobacillales	Aerococcaceae	Facklamia	Facklamia sp	0	0	0	0	0	0	0	0.039582
Bacteria	Firmicutes	Bacilli	Lactobacillales	Streptococcaceae	Streptococcus	Streptococcus sp	0	0	0	0	0	0	0	0.0712476
Bacteria	Firmicutes	Clostridia	Clostridiales	Clostridiaceae	Clostridium	Clostridium sp	0	0.131062	0	0.00318583	0	0.00634659	0	0
Bacteria	Firmicutes	Clostridia	Clostridiales	Eubacteriaceae	Anaerofustis	Anaerofustis stercorihominis	0	0.0436872	0	0	0	0	0	0
Bacteria	Firmicutes	Clostridia	Clostridiales	Peptococcaceae	Desulfitobacterium	Desulfitobacterium sp	0.0138495	0	0	0	0	0	0	0
Bacteria	Firmicutes	Clostridia	Clostridiales	Ruminococcaceae	Acetivibrio	Acetivibrio sp	0	0.0327654	0	0	0	0	0	0
Bacteria	Firmicutes	Clostridia	Clostridiales	Ruminococcaceae	Papillibacter	Papillibacter cinnamivorans	0	0.0109218	0	0	0	0	0	0
Bacteria	Firmicutes	Clostridia	Clostridiales	Eubacteriaceae	Acetobacterium	Acetobacterium sp	0	0	0	0	0.00403226	0	0	0
Bacteria	Firmicutes	Clostridia	Clostridiales	Lachnospiraceae	Agathobacter	Agathobacter rectalis	0	0	0	0	0	0.00951988	0	0
Bacteria	Firmicutes	Clostridia	Clostridiales	Lachnospiraceae	Unclassified	Unclassified	0	0	0	0.00318583	0	0	0	0
Bacteria	Firmicutes	Clostridia	Clostridiales	Peptococcaceae	Desulfotomaculum	Desulfotomaculum sp	0	0	0	0	0.00403226	0	0	0
Bacteria	Firmicutes	Clostridia	Clostridiales	Syntrophomonadaceae	Syntrophomonas	Syntrophomonas sp	0	0	0	0	0.00806452	0	0.00756372	0.59373
Bacteria	Firmicutes	Clostridia	Clostridiales	Syntrophomonadaceae	Syntrophomonas	Syntrophomonas zehnderi	0	0	0	0.00637166	0.00403226	0	0	0
Bacteria	Firmicutes	Clostridia	Clostridiales	Lachnospiraceae	Unclassified	Unclassified	0	0	0	0	0	0	0	0.039582
Bacteria	Firmicutes	Clostridia	Clostridiales	Unclassified	Unclassified	Unclassified	0	0.0655308	0.0125408	0	0.0362903	0.00317329	0	0
Bacteria	Firmicutes	Clostridia	Thermoanaerobacterales	Unclassified	Unclassified	Unclassified	0	0.283967	0	0	0	0	0	0
Bacteria	Firmicutes	Clostridia	Unclassified	Unclassified	Unclassified	Unclassified	1.71733	1.23416	5.9903	0.00637166	14.8952	19.9917	0.400877	0.11083
Bacteria	Firmicutes	Negativicutes	Selenomonadales	Veillonellaceae	Sporomusa	Sporomusa sp	0	0	0.0125408	0	0	0.0190398	0	0.0712476
Bacteria	Firmicutes	Unclassified	Unclassified	Unclassified	Unclassified	Unclassified	0	0.273045	1.27498	0.0605308	1.93952	1.36452	1.21776	0.316656
Bacteria	Bacteroidetes	Bacteroidia	Bacteroidales	Bacteroidaceae	Bacteroides	Bacteroides sp	0	0.0109218	0	0	0	0	0	0
Bacteria	Bacteroidetes	Bacteroidia	Bacteroidales	Bacteroidaceae	Bacteroides	Bacteroides fragilis	0	0	0	0	0	0.00634659	0	0
Bacteria	Bacteroidetes	Bacteroidia	Bacteroidales	Marinilabiliaceae	Alkaliflexus	Alkaliflexus sp	0	0.0982962	0	0	0	0	0	0
Bacteria	Bacteroidetes	Bacteroidia	Bacteroidales	Porphyromonadaceae	Parabacteroides	Parabacteroides sp	0	0.131062	0	0	0	0	0	0
Bacteria	Bacteroidetes	Bacteroidia	Bacteroidales	Porphyromonadaceae	Petrimonas	Petrimonas sp	0	0	0	0.00637166	0	0	0	0
Bacteria	Bacteroidetes	Bacteroidia	Bacteroidales	Unclassified	Unclassified	Unclassified	0	0.131062	0.723184	0.149734	0.633065	1.56126	0.0529461	0.0474984
Bacteria	Bacteroidetes	Cytophagia	Cytophagales	Cytophagaceae	Cytophaga	Cytophaga sp	0	1.93316	0.00418025	0.213451	0.137097	0.0317329	0.44626	0.150412
Bacteria	Bacteroidetes	Cytophagia	Cytophagales	Cytophagaceae	Hymenobacter	Hymenobacter sp	0.166193	0	0	0	0	0	0	0
Bacteria	Bacteroidetes	Flavobacteriia	Flavobacteriales	Flavobacteriaceae	Sufflavibacter	Sufflavibacter sp	0	0.0218436	0	0	0	0	0	0
Bacteria	Bacteroidetes	Flavobacteriia	Flavobacteriales	Unclassified	Unclassified	Unclassified	0.644	0	0	0	0	0	0	0
Bacteria	Bacteroidetes	Flavobacteriia	Unclassified	Unclassified	Unclassified	Unclassified	1.22568	0	0	0	0	0	0	0
Bacteria	Bacteroidetes	Sphingobacteriia	Unclassified	Unclassified	Unclassified	Unclassified	0	0.0327654	0	0	0	0	0	0
Bacteria	Chloroflexi	Anaerolineae	Anaerolineales	Anaerolineaceae	Anaerolinea	Anaerolinea sp	0	0.0982962	0	0	0	0	0	0
Bacteria	Chloroflexi	Anaerolineae	Anaerolineales	Anaerolineaceae	Bellilinea	Bellilinea sp	0	0.436872	0.00418025	0.00637166	0.0201613	0.0285596	0	0
Bacteria	Chloroflexi	Anaerolineae	Anaerolineales	Anaerolineaceae	Leptolinea	Leptolinea sp	0	0.218436	0.00418025	0.00318583	0.016129	0.00951988	0	0
Bacteria	Chloroflexi	Anaerolineae	Anaerolineales	Anaerolineaceae	Levilinea	Levilinea sp	0	0.600699	0	0	0	0	0	0
Bacteria	Chloroflexi	Anaerolineae	Anaerolineales	Anaerolineaceae	Longilinea	Longilinea sp	0	0.30581	0	0	0	0	0	0
Bacteria	Chloroflexi	Anaerolineae	Anaerolineales	Anaerolineaceae	Ornatilinea	Ornatilinea apprima	0	0.0873744	0.0083605	0.140176	0.0725806	0.0349062	0.189093	0.245408
Bacteria	Chloroflexi	Anaerolineae	Anaerolineales	Unclassified	Unclassified	Unclassified	0	5.54827	1.86439	0.592564	2.55645	1.33596	1.36147	2.61241
Bacteria	Chloroflexi	Anaerolineae	Unclassified	Unclassified	Unclassified	Unclassified	0	0.0218436	0.468188	0.0541591	0.818548	0.307809	0.0907647	0.514566
Bacteria	Chloroflexi	Caldilineae	Caldilineales	Caldilineaceae	Caldilinea	Caldilinea sp	0	0.0218436	0	0	0	0	0	0
Bacteria	Chloroflexi	Dehalococcoidia	Dehalococcoidales	Dehalococcoidaceae	Dehalococcoides	Dehalococcoides sp	1.48189	0.0218436	0.0083605	0	0.00806452	0	0	0.0237492
Bacteria	Chloroflexi	Unclassified	Unclassified	Unclassified	Unclassified	Unclassified	0	0.567934	0.242455	0.270796	0.403226	0.199917	0.310113	0.340405
Bacteria	Acidobacteria	Acidobacteriia	Acidobacteriales	Acidobacteriaceae	Acidobacterium	Acidobacterium sp	0	0.0109218	0	0	0	0	0	0
Bacteria	Acidobacteria	Acidobacteriia	Acidobacteriales	Unclassified	Unclassified	Unclassified	0	0.0327654	0	0	0	0	0	0
Bacteria	Acidobacteria	Acidobacteriia	Unclassified	Unclassified	Unclassified	Unclassified	0	0	0	0	0	0.0666392	0	0
Bacteria	Actinobacteria	Actinobacteria	Actinomycetales	Microbacteriaceae	Leucobacter	Leucobacter chironomi	0.0415484	0	0	0	0	0	0	0
Bacteria	Actinobacteria	Actinobacteria	Corynebacteriales	Corynebacteriaceae	Turicella	Turicella otitidis	0	0	0	0	0	0	0.0151274	0.878721
Bacteria	Actinobacteria	Actinobacteria	Micrococcales	Micrococcaceae	Arthrobacter	Arthrobacter sp	0	0	0	0	0.00806452	0	0	0
Bacteria	Actinobacteria	Actinobacteria	Solirubrobacterales	Solirubrobacteraceae	Solirubrobacter	Solirubrobacter sp	0	0.0436872	0.00418025	0.00318583	0.00403226	0.00317329	0.0605098	0.229576
Bacteria	Actinobacteria	Actinobacteria	Unclassified	Unclassified	Unclassified	Unclassified	3.44159	0.0109218	0.0250815	0.181592	0.197581	0.310983	0	0.0949968
Bacteria	Actinobacteria	Unclassified	Unclassified	Unclassified	Unclassified	Unclassified	0.997161	0.0218436	0	0	0	0	0	0
Bacteria	Actinobacteria	Unclassified	Unclassified	Unclassified	Unclassified	Unclassified	0	0	0	0.0127433	0.0322581	0.00951988	0.00756372	0
Bacteria	Synergistetes	Synergistia	Synergistales	Synergistaceae	Aminiphilus	Aminiphilus circumscriptus	0	0.262123	0	0	0	0	0	0
Bacteria	Synergistetes	Synergistia	Synergistales	Synergistaceae	Aminivibrio	Aminivibrio pyruvatiphilus	0	0.0873744	0	0	0	0	0	0
Bacteria	Synergistetes	Synergistia	Synergistales	Synergistaceae	Thermovirga	Thermovirga sp	1.73811	0	0	0	0	0	0	0
Bacteria	Synergistetes	Synergistia	Synergistales	Synergistaceae	Aminobacterium	Aminobacterium sp	0	0.0327654	0.016721	0.0254866	0.149194	0.0475994	0	0.079164
Bacteria	Synergistetes	Synergistia	Synergistales	Synergistaceae	Synergistes	Synergistes sp	0	0	0	0.538405	0	0.00317329	3.086	3.91862
Bacteria	Synergistetes	Synergistia	Synergistales	Synergistaceae	Unclassified	Unclassified	0	0	0.447287	1.35079	1.375	0.326849	1.88337	6.44395
Bacteria	Synergistetes	Synergistia	Synergistales	Unclassified	Unclassified	Unclassified	4.75036	1.79118	14.4428	0.847431	8.95565	2.65922	1.24801	1.26662
Bacteria	Spirochaetes	Spirochaetia	Spirochaetales	Spirochaetaceae	Spirochaeta	Spirochaeta sp	0	0	0.016721	0.101947	0.209677	0.0729858	0.083201	0.688727
Bacteria	Spirochaetes	Spirochaetia	Spirochaetales	Unclassified	Unclassified	Unclassified	0.145419	0.0873744	15.9184	8.10794	2.94355	3.11935	3.0028	3.11115
Bacteria	Spirochaetes	Spirochaetia	Unclassified	Unclassified	Unclassified	Unclassified	0	0.0764526	0.0418025	0.0318583	0.0887097	0	0.0302549	0.079164
Bacteria	Spirochaetes	Unclassified	Unclassified	Unclassified	Unclassified	Unclassified	3.7532	0.12014	0	42.6423	0.00403226	0.00634659	20.4674	3.37239
Bacteria	Thermotogae	Thermotogae	Kosmotogales	Kosmotogaceae	Mesotoga	Mesotoga infera	7.19479	0	0.292618	0.646723	0.733871	1.74848	0.12102	0.126662
Bacteria	Thermotogae	Thermotogae	Kosmotogales	Kosmotogaceae	Mesotoga	Mesotoga prima	0	0	0.00418025	0.00318583	0.0282258	0.0222131	0	0
Bacteria	Caldiserica	Unclassified	Unclassified	Unclassified	Unclassified	Unclassified	0	0	0.0752445	0	0.270161	0.295116	0	0
Bacteria	Candidatus Atribacteria	Unclassified	Unclassified	Unclassified	Unclassified	Unclassified	0	0	0.0250815	0.0700882	0.016129	0.0825056	0.143711	0.039582
Bacteria	Cloacimonetes	Unclassified	Unclassified	Unclassified	Candidatus Cloacimonas	Candidatus Cloacimonas sp	0	0.054609	0	0	0	0	0	0
Bacteria	Deferribacteres	Unclassified	Unclassified	Unclassified	Unclassified	Unclassified	0	0.24028	0	0	0	0	0	0
Bacteria	Fusobacteria	Fusobacteriia	Fusobacteriales	Fusobacteriaceae	Fusobacterium	Fusobacterium sp	0	0	0.0292618	0.00637166	0.0443548	0.00951988	0	0.0158328
Bacteria	Ignavibacteriae	Ignavibacteria	Ignavibacteriales	Unclassified	Unclassified	Unclassified	0	0	0	0.592564	0	0	0.0453823	0.0158328
Bacteria	Marinimicrobia	Unclassified	Unclassified	Unclassified	Unclassified	Unclassified	0	0	0.631218	0.551148	0.46371	0.707644	0.204221	0.0316656
Bacteria	Nitrospinae	Nitrospinia	Nitrospinales	Unclassified	Unclassified	Unclassified	0	0.0327654	0	0	0	0	0	0
Bacteria	Planctomycetes	Planctomycetia	Unclassified	Unclassified	Unclassified	Unclassified	0.367011	0	0.263356	0.216636	0.415323	0.783804	0.219348	0.300823
Bacteria	Planctomycetes	Phycisphaerae	Unclassified	Unclassified	Unclassified	Unclassified	0	0	0.0250815	0.00318583	0.104839	0.174531	0	0
Bacteria	Verrucomicrobia	Verrucomicrobiae	Verrucomicrobiales	Unclassified	Unclassified	Unclassified	0	0	0	0	0	0	0.0226912	0.079164
Bacteria	Unclassified	Unclassified	Unclassified	Unclassified	Unclassified	Unclassified	8.22658	26.0813	20.617	26.9585	20.5766	38.2477	34.2864	42.3053
Archaea	Euryarchaeota	Methanobacteria	Methanobacteriales	Methanobacteriaceae	Methanobacterium	Methanobacterium beijingense	1.43076	30.5658	6.42505	0.452388	5.20968	1.117	0	0
Archaea	Euryarchaeota	Methanobacteria	Methanobacteriales	Methanobacteriaceae	Methanobacterium	Methanobacterium ferruginis	0.0218436	0	0	0	0	0	0	0
Archaea	Euryarchaeota	Methanobacteria	Methanobacteriales	Methanobacteriaceae	Methanobacterium	Methanobacterium sp	5.08956	0.00692473	0.363682	0	0.403226	0.120585	0	0
Archaea	Euryarchaeota	Methanobacteria	Methanobacteriales	Methanobacteriaceae	Methanobacterium	Methanobacterium subterraneum	3.96461	0.519355	0	0	0	0	0	0
Archaea	Euryarchaeota	Methanobacteria	Methanobacteriales	Methanobacteriaceae	Methanobrevibacter	Methanobrevibacter sp	0.054609	0	0	0	0	0	0	0
Archaea	Euryarchaeota	Methanomicrobia	Methanomicrobiales	Methanomicrobiaceae	Methanoculleus	Methanoculleus sp	0.797291	0.0207742	0	4.84246	0	0.00317329	1.17238	0.870804
Archaea	Euryarchaeota	Methanomicrobia	Methanomicrobiales	Methanomicrobiaceae	Methanofollis	Methanofollis liminatans	0	0	0.137948	0	0.0564516	0	0	0
Archaea	Euryarchaeota	Methanomicrobia	Methanomicrobiales	Methanomicrobiaceae	Methanofollis	Methanofollis sp	0	0	17.2519	0.927076	10.6048	5.72779	5.37781	7.49683
Archaea	Euryarchaeota	Methanomicrobia	Methanomicrobiales	Methanoregulaceae	Methanolinea	Methanolinea sp	0	3.17153	4.78639	3.01061	7.70968	13.7753	2.44308	0.934136
Archaea	Euryarchaeota	Methanomicrobia	Methanosarcinales	Methanosarcinaceae	Methanomethylovorans	Methanomethylovorans sp	0	0.0900215	0.00418025	0.00318583	0.0120968	0	0	0.0633312
Archaea	Euryarchaeota	Methanomicrobia	Methanosarcinales	Methanosaetaceae	Methanosaeta	Methanosaeta harundinacea	3.35299	8.2058	0	0	0	0	0	0
Archaea	Euryarchaeota	Methanomicrobia	Methanosarcinales	Methanosaetaceae	Methanosaeta	Methanosaeta sp	42.3001	2.13974	3.88345	1.78406	11.0605	3.38908	9.92361	6.76061
Archaea	Euryarchaeota	Methanomicrobia	Methanomicrobiales	Methanospirillaceae	Methanospirillum	Methanospirillum sp	0	0	0	1.13734	0.00806452	0	5.72574	3.19823
Archaea	Euryarchaeota	Thermoplasmata	Thermoplasmatales	Thermoplasmataceae	Thermoplasma	Thermoplasma sp	0	0.505505	0	0	0	0	0	0
Archaea	Euryarchaeota	Thermoplasmata	Thermoplasmatales	Unclassified	Unclassified	Unclassified	0	0	0	0	0.00403226	0.00951988	0	0
Archaea	Euryarchaeota	Thermoplasmata	Unclassified	Unclassified	Unclassified	Unclassified	0	0	0.0376223	0.0573449	0.137097	0.0793323	0.0680735	0.0949968
Archaea	Euryarchaeota	Unclassified	Unclassified	Unclassified	Unclassified	Unclassified	0	0	0.00418025	0.0573449	0.0201613	0.0158665	0.083201	0.0316656
Archaea	Unclassified	Unclassified	Unclassified	Unclassified	Unclassified	Unclassified	0	0	0.188111	0.258052	0.415323	0.339542	0.310113	0.0870804
*duplicates are represented by a and b

## Sheet: Table S4
Table S4
Microbial composition until the species level in the enrichment culture He-WOC(7), after stimulation with crotonate
							Relative abundance in the microbial community (%)*
Taxonomic classification							After incubation with crotonate
	Phylum	Class	Order	Family	Genus	Species	He-WOC(7)-a	He-WOC(7)-b
Archaea	Unclassified	Unclassified	Unclassified	Unclassified	Unclassified	Unclassified	0.0117716	0.0124915
	Euryarchaeota	Methanomicrobia	Methanomicrobiales	Methanospirillaceae	Methanospirillum	Methanospirillum sp	0.0706298	0
	Euryarchaeota	Methanobacteria	Methanobacteriales	Methanobacteriaceae	Methanobacterium	Methanobacterium sp	0.113792	0.0624576
	Euryarchaeota	Methanobacteria	Methanobacteriales	Methanobacteriaceae	Methanobacterium	Methanobacterium beijingense	1.31057	0.480031
	Euryarchaeota	Methanomicrobia	Methanosarcinales	Methanosaetaceae	Methanosaeta	Methanosaeta sp	10.3747	10.5875
	Euryarchaeota	Methanomicrobia	Methanomicrobiales	Methanomicrobiaceae	Methanofollis	Methanofollis sp	0.00392388	0
	Euryarchaeota	Methanomicrobia	Methanomicrobiales	Methanoregulaceae	Methanolinea	Methanolinea sp	8.23622	4.90917
	Euryarchaeota	Methanomicrobia	Methanomicrobiales	Methanomicrobiaceae	Methanoculleus	Methanoculleus sp	0.0510104	0.014276
	Euryarchaeota	Thermoplasmata	Thermoplasmatales	Unclassified	Unclassified	Unclassified	0.00392388	0.00713801
Bacteria	Actinobacteria	Thermoleophilia	Solirubrobacterales	Solirubrobacteraceae	Solirubrobacter	Solirubrobacter sp	0.062782	0.0392591
	Actinobacteria	Actinobacteria	Unclassified	Unclassified	Unclassified	Unclassified	14.95	2.61787
	Actinobacteria	Unclassified	Unclassified	Unclassified	Unclassified	Unclassified	0.00784775	0
	Bacteroidetes	Bacteroidia	Bacteroidales	Porphyromonadaceae	Petrimonas	Petrimonas sp	0.00392388	0
	Bacteroidetes	Bacteroidia	Bacteroidales	Bacteroidaceae	Bacteroides	Bacteroides sp	0.00392388	0
	Candidatus Atribacteria	Unclassified	Unclassified	Unclassified	Unclassified	Unclassified	0.0117716	0.014276
	Chloroflexi	Anaerolineae	Anaerolineales	Anaerolineaceae	Bellilinea	Bellilinea sp	0.0156955	0.0160605
	Chloroflexi	Anaerolineae	Anaerolineales	Anaerolineaceae	Ornatilinea	Ornatilinea apprima	0.33353	0.910097
	Chloroflexi	Anaerolineae	Anaerolineales	Anaerolineaceae	Levilinea	Levilinea saccharolytica	0.0353149	0.0231985
	Chloroflexi	Anaerolineae	Anaerolineales	Unclassified	Unclassified	Unclassified	3.92388	1.5543
	Chloroflexi	Anaerolineae	Unclassified	Unclassified	Unclassified	Unclassified	0.443398	0.328349
	Chloroflexi	Dehalococcoidia	Dehalococcoidales	Dehalococcoidaceae	Dehalococcoides	Dehalococcoides sp	0.00392388	0.0124915
	Chloroflexi	Unclassified	Unclassified	Unclassified	Unclassified	Unclassified	0.062782	0.160605
	Firmicutes	Bacilli	Bacillales	Bacillaceae	Bacillus	Bacillus locisalis	0.00784775	0
	Firmicutes	Bacilli	Lactobacillales	Carnobacteriaceae	Atopostipes	Atopostipes sp	0.00784775	0
	Firmicutes	Bacilli	Lactobacillales	Unclassified	Unclassified	Unclassified	0.0274671	0
	Firmicutes	Clostridia	Clostridiales	Clostridiaceae	Alkaliphilus	Alkaliphilus halophilus	0.00784775	0
	Firmicutes	Clostridia	Clostridiales	Eubacteriaceae	Acetobacterium	Acetobacterium sp	0.00784775	0
	Firmicutes	Clostridia	Clostridiales	Syntrophomonadaceae	Syntrophomonas	Syntrophomonas sp	5.41103	1.01538
	Firmicutes	Clostridia	Clostridiales	Unclassified	Anaerovirgula	Anaerovirgula multivorans	0.00392388	0
	Firmicutes	Negativicutes	Selenomonadales	Veillonellaceae	Sporomusa	Sporomusa sp	0.0392388	0.00356901
	Firmicutes	Tissierellia	Tissierellales	Tissierellaceae	Tissierella	Tissierella sp	0.00392388	0
	Firmicutes	Tissierellia	Tissierellales	Tissierellaceae	Tissierella	Tissierella creatinophila	0.00784775	0
	Firmicutes	Unclassified	Unclassified	Unclassified	Unclassified	Unclassified	4.26918	5.90314
	Fusobacteria	Fusobacteriia	Fusobacteriales	Fusobacteriaceae	Fusobacterium	Fusobacterium sp	0.0156955	0.00535351
	Planctomycetes	Phycisphaerae	Unclassified	Unclassified	Unclassified	Unclassified	0.408083	0.278383
	Planctomycetes	Planctomycetia	Unclassified	Unclassified	Unclassified	Unclassified	0.149107	0.105286
	Proteobacteria	Betaproteobacteria	Burkholderiales	Burkholderiaceae	Cupriavidus	Cupriavidus sp	0.0117716	0
	Proteobacteria	Betaproteobacteria	Burkholderiales	Burkholderiaceae	Burkholderia	Burkholderia sp	0.00784775	0
	Proteobacteria	Deltaproteobacteria	Desulfovibrionales	Desulfovibrionaceae	Desulfovibrio	Desulfovibrio sp	0.117716	0.0321211
	Proteobacteria	Deltaproteobacteria	Desulfuromonadales	Pelobacteraceae	Pelobacter	Pelobacter sp	10.8888	5.46593
	Proteobacteria	Deltaproteobacteria	Syntrophobacterales	Syntrophobacteraceae	Syntrophobacter	Syntrophobacter sp	0.443398	0.114208
	Proteobacteria	Deltaproteobacteria	Syntrophobacterales	Syntrophorhabdaceae	Syntrophorhabdus	Syntrophorhabdus sp	0.290367	0.19808
	Proteobacteria	Deltaproteobacteria	Syntrophobacterales	Unclassified	Unclassified	Unclassified	0.14126	0.0446126
	Proteobacteria	Gammaproteobacteria	Vibrionales	Vibrionaceae	Vibrio	Vibrio sp	0.00392388	0
	Proteobacteria	Gammaproteobacteria	Vibrionales	Vibrionaceae	Photobacterium	Photobacterium damselae	0.00784775	0
	Proteobacteria	Gammaproteobacteria	Enterobacteriales	Enterobacteriaceae	Pantoea	Pantoea sp	0.00392388	0
	Proteobacteria	Unclassified	Unclassified	Unclassified	Unclassified	Unclassified	7.84383	37.9064
	Spirochaetes	Spirochaetia	Spirochaetales	Spirochaetaceae	Spirochaeta	Spirochaeta sp	0.0980969	0.0874407
	Spirochaetes	Spirochaetia	Spirochaetales	Unclassified	Unclassified	Unclassified	4.31626	4.27389
	Spirochaetes	Spirochaetia	Unclassified	Unclassified	Unclassified	Unclassified	0.0824014	0.0196295
	Spirochaetes	Unclassified	Unclassified	Unclassified	Unclassified	Unclassified	0.137336	3.11396
	Synergistetes	Synergistia	Synergistales	Synergistaceae	Aminivibrio	Aminivibrio pyruvatiphilus	0	0.0160605
	Synergistetes	Synergistia	Synergistales	Synergistaceae	Aminobacterium	Aminobacterium sp	0.031391	0.0267676
	Synergistetes	Synergistia	Synergistales	Synergistaceae	Synergistes	Synergistes sp	1.51462	0.967201
	Synergistetes	Synergistia	Synergistales	Synergistaceae	Thermovirga	Thermovirga sp	0	0.0124915
	Synergistetes	Synergistia	Synergistales	Synergistaceae	Unclassified	Unclassified	0.274671	0.158821
	Synergistetes	Synergistia	Synergistales	Unclassified	Unclassified	Unclassified	4.77143	3.10147
	Thermotogae	Thermotogae	Kosmotogales	Kosmotogaceae	Mesotoga	Mesotoga prima	0.0117716	0.00356901
	Thermotogae	Thermotogae	Kosmotogales	Kosmotogaceae	Mesotoga	Mesotoga infera	7.2317	6.4492
	Unclassified	Unclassified	Unclassified	Unclassified	Unclassified	Unclassified	11.2498	8.87077
No Hit	No Hit	No Hit	No Hit	No Hit	No Hit	No Hit	0.117716	0.0767336
*duplicates are represented by a and b
